# Supplementary material for: Novel Targets for Fruit Conservation Strategies Revealed by Omics Studies: A Systematic Review and Meta‐Analysis
Source: Int J Food Sci. 2025 Oct 29;2025:9963581. doi: 10.1155/ijfo/9963581 (PMC12569611; doi:10.1155/ijfo/9963581)
Supplement: Supplementary file 1 — Supporting Information Additional supporting information can be found online in the Supporting Information section. Table S1: Gene Ontology (GO) biological processes significantly affected by postharvest treatments and the investigated outputs in climacteric fruit in the articles included in the meta‐analyses. Table S2: Gene Ontology (GO) biological processes significantly affected by postharvest treatments and the investigated outputs in nonclimacteric fruit in the articles included in the meta‐analyses. Table S3: Odds ratio of Gene Ontology (GO) biological processes significantly affected by postharvest treatments and the investigated outputs at p < 0.05. Postharvest treatments were grouped in physical treatments, atmosphere manipulation, temperature manipulation, and edible coating. Table S4: Quality assessment appraising relevance, reliability, validity, and applicability of the evidence and risk of bias of the articles included in the meta‐analyses. Figure S1: Risk‐of‐bias assessment of the omics studies included in the systematic review. Individual and overall domains are represented by bars and risk by colors. [file IJFO-2025-9963581-s001.zip › TableS2.xlsx]

## Sheet: Sheet1
ID	Description	classification	output	output2	DiffGene	pvalue
GO:0009835	fruit ripening	Biological Process	shelf-life	quality	231	0.000416667
GO:0046345	abscisic acid catabolic process	Biological Process	quality	sensory	34	0.000625
GO:0009856	pollination	Biological Process	shelf-life	quality	8	0.01
GO:0033946	xyloglucan-specific endo-beta-1,4-glucanase activity	Biological Process	microbiological	quality	265	0.000909091
GO:0016762	xyloglucan:xyloglucosyl transferase activity	Biological Process	shelf-life	shelf-life	10	0.000178571
GO:0009836	fruit ripening, climacteric	Biological Process	sensory	sensory	159	0.01
GO:0010294	abscisic acid glucosyltransferase activity	Biological Process	shelf-life	quality	89	0.000227273
GO:0009787	regulation of abscisic acid-activated signaling pathway	Biological Process	shelf-life	quality	37	8.84956e-05
GO:0032940	secretion by cell	Biological Process	microbiological	shelf-life	211	0.000384615
GO:0009911	positive regulation of flower development	Biological Process	sensory	quality	216	0.000454545
GO:0009688	abscisic acid biosynthetic process	Biological Process	microbiological	quality	232	0.005
GO:0009687	abscisic acid metabolic process	Biological Process	quality	sensory	74	0.01
GO:0009825	multidimensional cell growth	Biological Process	shelf-life	quality	150	0.005
GO:0030247	polysaccharide binding	Biological Process	shelf-life	quality	524	0.000555556
GO:0016123	xanthophyll biosynthetic process	Biological Process	shelf-life	quality	256	0.000227273
GO:0009737	response to abscisic acid	Biological Process	microbiological	shelf-life	144	0.01
GO:0017156	calcium-ion regulated exocytosis	Biological Process	sensory	na	82	0.00142857
GO:0009908	flower development	Biological Process	microbiological	sensory	427	0.00125
GO:0009793	embryo development ending in seed dormancy	Biological Process	shelf-life	sensory	19	0.000208333
GO:0010436	carotenoid dioxygenase activity	Biological Process	shelf-life	na	361	0.000222222
GO:0016121	carotene catabolic process	Biological Process	sensory	quality	40	0.000142857
GO:0071555	cell wall organization	Biological Process	shelf-life	sensory	498	0.000526316
GO:0016709	oxidoreductase activity, acting on paired donors, with incorporation or reduction of molecular oxygen, NAD(P)H as one donor, and incorporation of one atom of oxygen	Biological Process	microbiological	quality	1003	0.000909091
GO:0046982	protein heterodimerization activity	Biological Process	shelf-life	na	492	2.25225e-05
GO:0006979	response to oxidative stress	Biological Process	shelf-life	quality	326	6.9541e-06
GO:0016125	sterol metabolic process	Biological Process	microbiological	sensory	498	3.91696e-06
GO:0009570	chloroplast stroma	Cellular Component	shelf-life	quality	112	0.000357143
GO:0005509	calcium ion binding	Biological Process	quality	shelf-life	201	0.000555556
GO:0042803	protein homodimerization activity	Biological Process	shelf-life	na	1532	1.53846e-05
GO:0000976	transcription cis-regulatory region binding	Biological Process	quality	sensory	801	0.0004
GO:0003700	DNA-binding transcription factor activity	Biological Process	microbiological	na	1283	0.01
GO:0005515	protein binding	Biological Process	shelf-life	quality	410	8.62069e-05
GO:0016020	membrane	Cellular Component	quality	sensory	1440	0.000294118
GO:0005737	cytoplasm	Cellular Component	microbiological	quality	471	0.00111111
GO:0005634	nucleus	Cellular Component	shelf-life	sensory	3418	0.000555556
GO:0005886	plasma membrane	Cellular Component	quality	shelf-life	82	0.001
GO:0009409	response to cold	Biological Process	microbiological	sensory	618	0.000555556
GO:0009414	response to water deprivation	Biological Process	microbiological	shelf-life	567	0.000769231
GO:0009408	response to heat	Biological Process	shelf-life	quality	147	0.000322581
GO:0009651	response to salt stress	Biological Process	microbiological	sensory	48	0.000277778
GO:0001786	phosphatidylserine binding	Biological Process	microbiological	shelf-life	122	0.000833333
GO:0005544	calcium-dependent phospholipid binding	Biological Process	microbiological	quality	1235	0.001
GO:0046677	response to antibiotic	Biological Process	quality	shelf-life	69	0.0005
GO:0009668	plastid membrane organization	Biological Process	shelf-life	sensory	325	0.00125
GO:0016094	polyprenol biosynthetic process	Biological Process	shelf-life	sensory	531	0.000833333
GO:1990845	adaptive thermogenesis	Biological Process	quality	shelf-life	801	0.000555556
GO:0045547	dehydrodolichyl diphosphate synthase activity	Biological Process	quality	na	2469	0.000666667
GO:0017077	oxidative phosphorylation uncoupler activity	Biological Process	sensory	shelf-life	1127	0.000136986
GO:0033592	RNA strand annealing activity	Biological Process	quality	na	8088	0.01
GO:0006970	response to osmotic stress	Biological Process	quality	shelf-life	1205	0.00047619
GO:0010319	stromule	Cellular Component	quality	shelf-life	1042	0.000294118
GO:0009579	thylakoid	Cellular Component	shelf-life	quality	439	0.000416667
GO:0009941	chloroplast envelope	Cellular Component	shelf-life	sensory	63	0.00010101
GO:0009631	cold acclimation	Biological Process	quality	shelf-life	182	0.01
GO:0005840	ribosome	Cellular Component	shelf-life	sensory	28	0.001
GO:0009644	response to high light intensity	Biological Process	quality	na	1017	0.00025
GO:0015078	proton transmembrane transporter activity	Biological Process	quality	microbiological	1138	0.00047619
GO:0009753	response to jasmonic acid	Biological Process	sensory	quality	664	1.00402e-05
GO:0009751	response to salicylic acid	Biological Process	sensory	shelf-life	540	0.01
GO:0006979	response to oxidative stress	Biological Process	quality	sensory	39	0.01
GO:0000325	plant-type vacuole	Cellular Component	shelf-life	quality	63	0.01
GO:0070417	cellular response to cold	Biological Process	quality	microbiological	12130	4.16667e-05
GO:0009611	response to wounding	Biological Process	quality	shelf-life	5319	0.00111111
GO:0003724	RNA helicase activity	Biological Process	quality	sensory	148	0.00111111
GO:0009266	response to temperature stimulus	Biological Process	quality	shelf-life	158	0.01
GO:0009723	response to ethylene	Biological Process	sensory	shelf-life	4369	0.000769231
GO:0097718	disordered domain specific binding	Biological Process	shelf-life	quality	8862	4.29185e-05
GO:0009416	response to light stimulus	Biological Process	shelf-life	sensory	1401	0.01
GO:0009507	chloroplast	Cellular Component	shelf-life	quality	16	0.000232558
GO:0009612	response to mechanical stimulus	Biological Process	quality	sensory	27	0.000625
GO:0009535	chloroplast thylakoid membrane	Biological Process	quality	quality	51	0.000909091
GO:0009536	plastid	Cellular Component	shelf-life	shelf-life	53	0.00125
GO:0042542	response to hydrogen peroxide	Biological Process	microbiological	quality	1502	0.000625
GO:0009620	response to fungus	Biological Process	quality	quality	395	0.00111111
GO:0009744	response to sucrose	Biological Process	shelf-life	na	214	0.01
GO:0009738	abscisic acid-activated signaling pathway	Biological Process	shelf-life	quality	3531	0.00166667
GO:0009534	chloroplast thylakoid	Biological Process	quality	sensory	5511	0.01
GO:0034514	mitochondrial unfolded protein response	Biological Process	sensory	shelf-life	8780	0.000666667
GO:0022857	transmembrane transporter activity	Biological Process	quality	shelf-life	255	8.77193e-05
GO:0010150	leaf senescence	Biological Process	sensory	quality	216	0.000169492
GO:0009733	response to auxin	Biological Process	shelf-life	sensory	58	0.00125
GO:0009506	plasmodesma	Cellular Component	sensory	quality	232	0.00125
GO:0045041	protein import into mitochondrial intermembrane space	Biological Process	shelf-life	sensory	74	0.000108696
GO:0009617	response to bacterium	Biological Process	quality	shelf-life	148	0.000555556
GO:0042538	hyperosmotic salinity response	Biological Process	sensory	sensory	150	0.000909091
GO:0032729	positive regulation of type II interferon production	Cellular Component	quality	quality	524	0.01
GO:0030235	nitric-oxide synthase regulator activity	Biological Process	shelf-life	sensory	256	0.002
GO:0030911	TPR domain binding	Biological Process	sensory	shelf-life	144	0.000136986
GO:0010029	regulation of seed germination	Biological Process	sensory	quality	82	0.01
GO:0045429	positive regulation of nitric oxide biosynthetic process	Biological Process	shelf-life	shelf-life	4	0.01
GO:0009555	pollen development	Biological Process	quality	sensory	427	0.01
GO:0040015	negative regulation of multicellular organism growth	Cellular Component	shelf-life	sensory	16	0.0002
GO:0009845	seed germination	Biological Process	shelf-life	microbiological	5	9.25926e-05
GO:0002230	positive regulation of defense response to virus by host	Biological Process	shelf-life	quality	150	0.01
GO:0009739	response to gibberellin	Biological Process	microbiological	shelf-life	224	0.000833333
GO:0009645	response to low light intensity stimulus	Biological Process	shelf-life	shelf-life	524	0.000169492
GO:0015108	chloride transmembrane transporter activity	Biological Process	sensory	shelf-life	144	0.000714286
GO:0032728	positive regulation of interferon-beta production	Biological Process	shelf-life	quality	1532	0.000119048
GO:0046324	regulation of D-glucose import	Biological Process	quality	sensory	801	0.00037037
GO:0009411	response to UV	Biological Process	microbiological	quality	1283	0.00111111
GO:0042631	cellular response to water deprivation	Biological Process	quality	shelf-life	410	0.01
GO:0010917	negative regulation of mitochondrial membrane potential	Biological Process	shelf-life	sensory	471	0.00111111
GO:0010224	response to UV-B	Biological Process	microbiological	na	3418	0.00025641
GO:0009646	response to absence of light	Biological Process	quality	shelf-life	82	0.000588235
GO:0045727	positive regulation of translation	Cellular Component	shelf-life	microbiological	618	0.000769231
GO:0098586	cellular response to virus	Biological Process	quality	shelf-life	147	0.00333333
GO:0010218	response to far red light	Biological Process	microbiological	sensory	48	0.000277778
GO:0031966	mitochondrial membrane	Cellular Component	microbiological	na	122	0.005
GO:0022626	cytosolic ribosome	Cellular Component	shelf-life	microbiological	1235	0.000107527
GO:0001666	response to hypoxia	Biological Process	quality	na	69	0.000232558
GO:0015671	oxygen transport	Biological Process	quality	sensory	11542	0.01
GO:0019825	oxygen binding	Biological Process	sensory	sensory	52	0.000909091
GO:0005344	oxygen carrier activity	Biological Process	microbiological	shelf-life	3	8.92857e-05
GO:0009410	response to xenobiotic stimulus	Biological Process	quality	shelf-life	8971	0.00111111
GO:0014070	response to organic cyclic compound	Biological Process	shelf-life	sensory	1025	0.000909091
GO:0045471	response to ethanol	Biological Process	shelf-life	sensory	4987	0.00125
GO:0009612	response to mechanical stimulus	Biological Process	microbiological	sensory	43	0.0004
GO:0007584	response to nutrient	Biological Process	sensory	shelf-life	321	5.20833e-05
GO:0044877	protein-containing complex binding	Biological Process	sensory	quality	1532	0.000333333
GO:0043066	negative regulation of apoptotic process	Biological Process	shelf-life	quality	801	8.47458e-05
GO:0010628	positive regulation of gene expression	Biological Process	microbiological	na	410	0.000384615
GO:0001223	transcription coactivator binding	Biological Process	shelf-life	quality	1440	0.000666667
GO:0031667	response to nutrient levels	Biological Process	quality	sensory	471	0.000833333
GO:0035094	response to nicotine	Biological Process	shelf-life	na	3418	0.00333333
GO:0030308	negative regulation of cell growth	Biological Process	sensory	shelf-life	82	0.000102041
GO:0009749	response to glucose	Biological Process	quality	quality	618	0.000909091
GO:0009636	response to toxic substance	Biological Process	shelf-life	sensory	1306	0.001
GO:0006816	calcium ion transport	Biological Process	shelf-life	quality	519	0.000135135
GO:0010467	gene expression	Biological Process	quality	sensory	600	4.329e-05
GO:0042802	identical protein binding	Biological Process	quality	quality	625	0.000769231
GO:0007010	cytoskeleton organization	Biological Process	shelf-life	sensory	638	0.00142857
GO:0023052	signaling	Biological Process	quality	na	2186	5.91716e-05
GO:0010629	negative regulation of gene expression	Biological Process	sensory	shelf-life	1418	0.00125
GO:0007623	circadian rhythm	Biological Process	shelf-life	sensory	11034	0.01
GO:0009725	response to hormone	Biological Process	quality	sensory	51	0.00166667
GO:0045893	positive regulation of DNA-templated transcription	Biological Process	microbiological	quality	41	0.000104167
GO:0032991	protein-containing complex	Biological Process	sensory	na	17	0.00142857
GO:0047215	indole-3-acetate beta-glucosyltransferase activity	Biological Process	quality	shelf-life	1438	0.01
GO:0048046	apoplast	Cellular Component	microbiological	shelf-life	1547	0.0003125
GO:0048066	developmental pigmentation	Biological Process	sensory	quality	1817	0.00125
GO:0048260	positive regulation of receptor-mediated endocytosis	Biological Process	quality	shelf-life	1839	0.001
GO:0048364	root development	Biological Process	sensory	shelf-life	1910	0.000909091
GO:0048471	perinuclear region of cytoplasm	Cellular Component	shelf-life	quality	1940	0.0004
GO:0048653	anther development	Biological Process	shelf-life	sensory	3	0.01
GO:0050714	positive regulation of protein secretion	Biological Process	shelf-life	quality	895	0.000227273
GO:0050826	response to freezing	Biological Process	sensory	shelf-life	13872	0.000769231
GO:0050832	defense response to fungus	Biological Process	microbiological	sensory	5084	0.0005
GO:0050927	positive regulation of positive chemotaxis	Biological Process	microbiological	sensory	436	0.000416667
GO:0051093	negative regulation of developmental process	Biological Process	shelf-life	quality	1567	0.001
GO:0051457	maintenance of protein location in nucleus	Biological Process	sensory	shelf-life	89	0.000217391
GO:0051562	negative regulation of mitochondrial calcium ion concentration	Biological Process	quality	microbiological	703	0.00125
GO:0051782	negative regulation of cell division	Biological Process	shelf-life	quality	89	0.002
GO:0051897	positive regulation of phosphatidylinositol 3-kinase/protein kinase B signal transduction	Biological Process	quality	shelf-life	1574	0.000212766
GO:0061608	nuclear import signal receptor activity	Biological Process	shelf-life	sensory	1684	0.000217391
GO:0070206	protein trimerization	Biological Process	shelf-life	quality	56	0.01
GO:0070382	exocytic vesicle	Cellular Component	quality	microbiological	57	0.01
GO:0070483	detection of hypoxia	Biological Process	shelf-life	sensory	10905	0.00016129
GO:0071260	cellular response to mechanical stimulus	Biological Process	quality	sensory	7034	0.000285714
GO:0071333	cellular response to glucose stimulus	Biological Process	shelf-life	shelf-life	1546	0.0003125
GO:0071370	cellular response to gibberellin stimulus	Biological Process	quality	shelf-life	934	0.00125
GO:0071407	cellular response to organic cyclic compound	Biological Process	shelf-life	quality	885	0.000263158
GO:0071456	cellular response to hypoxia	Biological Process	shelf-life	sensory	8075	0.000769231
GO:0071494	cellular response to UV-C	Biological Process	microbiological	quality	9768	0.00333333
GO:0071731	response to nitric oxide	Biological Process	shelf-life	sensory	10955	0.00037037
GO:0071949	FAD binding	Biological Process	quality	quality	1674	0.000263158
GO:0080043	quercetin 3-O-glucosyltransferase activity	Biological Process	sensory	quality	673	0.01
GO:0080044	quercetin 7-O-glucosyltransferase activity	Biological Process	sensory	quality	689	0.01
GO:0080148	negative regulation of response to water deprivation	Biological Process	shelf-life	sensory	803	0.01
GO:0090166	Golgi disassembly	Biological Process	shelf-life	sensory	41	0.00333333
GO:0090292	nuclear matrix anchoring at nuclear membrane	Biological Process	quality	shelf-life	13	0.00111111
GO:0090333	regulation of stomatal closure	Biological Process	microbiological	quality	26	0.00111111
GO:0090698	post-embryonic plant morphogenesis	Biological Process	shelf-life	quality	5	0.000909091
GO:0102905	valencene synthase activity	Biological Process	sensory	quality	876	0.01
GO:0120162	positive regulation of cold-induced thermogenesis	Biological Process	shelf-life	quality	13086	0.000434783
GO:0140444	cytoskeleton-nuclear membrane anchor activity	Biological Process	quality	shelf-life	9073	0.00111111
GO:1901177	lycopene biosynthetic process	Biological Process	quality	sensory	455	0.01
GO:1901291	negative regulation of double-strand break repair via single-strand annealing	Biological Process	shelf-life	na	35	0.00333333
GO:1901812	beta-carotene biosynthetic process	Biological Process	sensory	quality	906	0.01
GO:1902074	response to salt	Biological Process	microbiological	shelf-life	1267	0.0004
GO:1903353	regulation of nucleus organization	Biological Process	shelf-life	microbiological	84	0.00111111
GO:1990542	mitochondrial transmembrane transport	Biological Process	quality	sensory	117	0.000166667
GO:2000242	negative regulation of reproductive process	Biological Process	shelf-life	quality	4	0.001
GO:2000685	positive regulation of cellular response to X-ray	Biological Process	shelf-life	sensory	957	0.00166667
GO:2000899	xyloglucan catabolic process	Biological Process	shelf-life	quality	10033	0.01
GO:2001006	regulation of cellulose biosynthetic process	Biological Process	shelf-life	sensory	1025	0.01
