# Supplementary material for: Novel Targets for Fruit Conservation Strategies Revealed by Omics Studies: A Systematic Review and Meta‐Analysis
Source: Int J Food Sci. 2025 Oct 29;2025:9963581. doi: 10.1155/ijfo/9963581 (PMC12569611; doi:10.1155/ijfo/9963581)
Supplement: Supplementary file 1 — Supporting Information Additional supporting information can be found online in the Supporting Information section. Table S1: Gene Ontology (GO) biological processes significantly affected by postharvest treatments and the investigated outputs in climacteric fruit in the articles included in the meta‐analyses. Table S2: Gene Ontology (GO) biological processes significantly affected by postharvest treatments and the investigated outputs in nonclimacteric fruit in the articles included in the meta‐analyses. Table S3: Odds ratio of Gene Ontology (GO) biological processes significantly affected by postharvest treatments and the investigated outputs at p < 0.05. Postharvest treatments were grouped in physical treatments, atmosphere manipulation, temperature manipulation, and edible coating. Table S4: Quality assessment appraising relevance, reliability, validity, and applicability of the evidence and risk of bias of the articles included in the meta‐analyses. Figure S1: Risk‐of‐bias assessment of the omics studies included in the systematic review. Individual and overall domains are represented by bars and risk by colors. [file IJFO-2025-9963581-s001.zip › TableS1.xlsx]

## Sheet: Sheet1
ID	Description	classification	output	output2	DiffGene	pvalue
GO:0000325	plant-type vacuole	Cellular Component	sensory	quality	231	0.000416667
GO:0000725	recombinational repair	Biological Process	shelf-life	na	581	0.00125
GO:0000976	transcription cis-regulatory region binding	Biological Process	shelf-life	na	974	0.01
GO:0001091	RNA polymerase II general transcription initiation factor binding	Biological Process	shelf-life	na	1574	0.00166667
GO:0001097	TFIIH-class transcription factor complex binding	Biological Process	quality	sensory	1684	0.00166667
GO:0001223	transcription coactivator binding	Biological Process	shelf-life	quality	56	0.000285714
GO:0001664	G protein-coupled receptor binding	Biological Process	quality	sensory	34	0.000625
GO:0001666	response to hypoxia	Biological Process	shelf-life	quality	35	7.89889e-06
GO:0001750	photoreceptor outer segment	Biological Process	quality	sensory	42	0.000769231
GO:0001786	phosphatidylserine binding	Biological Process	shelf-life	quality	8	0.01
GO:0001917	photoreceptor inner segment	Biological Process	microbiological	quality	265	0.000909091
GO:0002020	protease binding	Biological Process	shelf-life	quality	35	0.000909091
GO:0002230	positive regulation of defense response to virus by host	Biological Process	microbiological	microbiological	36	0.00111111
GO:0003677	DNA binding	Biological Process	shelf-life	shelf-life	10	0.000178571
GO:0003700	DNA-binding transcription factor activity	Biological Process	sensory	sensory	159	0.01
GO:0003724	RNA helicase activity	Biological Process	shelf-life	quality	89	0.000227273
GO:0003887	DNA-directed DNA polymerase activity	Biological Process	shelf-life	quality	37	8.84956e-05
GO:0003904	deoxyribodipyrimidine photo-lyase activity	Biological Process	microbiological	shelf-life	211	0.000384615
GO:0004059	aralkylamine N-acetyltransferase activity	Biological Process	sensory	quality	216	0.000454545
GO:0005344	oxygen carrier activity	Biological Process	shelf-life	sensory	58	8.40336e-05
GO:0005509	calcium ion binding	Biological Process	microbiological	quality	232	0.005
GO:0005515	protein binding	Biological Process	quality	sensory	74	0.01
GO:0005544	calcium-dependent phospholipid binding	Biological Process	microbiological	sensory	148	2.46914e-05
GO:0005634	nucleus	Cellular Component	shelf-life	quality	150	0.005
GO:0005737	cytoplasm	Cellular Component	sensory	shelf-life	224	0.005
GO:0005834	heterotrimeric G-protein complex	Biological Process	shelf-life	quality	524	0.000555556
GO:0005840	ribosome	Cellular Component	shelf-life	quality	256	0.000227273
GO:0005886	plasma membrane	Cellular Component	microbiological	shelf-life	144	0.01
GO:0006282	regulation of DNA repair	Biological Process	sensory	na	82	0.00142857
GO:0006290	pyrimidine dimer repair	Biological Process	shelf-life	quality	4	0.00333333
GO:0006687	glycosphingolipid metabolic process	Biological Process	microbiological	sensory	427	0.00125
GO:0006816	calcium ion transport	Biological Process	quality	shelf-life	16	0.00025
GO:0006979	response to oxidative stress	Biological Process	microbiological	shelf-life	17	0.000285714
GO:0007010	cytoskeleton organization	Biological Process	shelf-life	sensory	19	0.000208333
GO:0007188	adenylate cyclase-modulating G protein-coupled receptor signaling pathway	Biological Process	sensory	quality	436	0.000588235
GO:0007584	response to nutrient	Biological Process	shelf-life	na	361	0.000222222
GO:0007602	phototransduction	Biological Process	shelf-life	microbiological	28	0.000555556
GO:0007603	phototransduction, visible light	Biological Process	microbiological	na	488	0.000526316
GO:0007623	circadian rhythm	Biological Process	sensory	quality	40	0.000142857
GO:0008104	protein localization	Biological Process	shelf-life	sensory	498	0.000526316
GO:0008263	pyrimidine-specific mismatch base pair DNA N-glycosylase activity	Biological Process	microbiological	na	65	0.002
GO:0008534	oxidized purine nucleobase lesion DNA N-glycosylase activity	Biological Process	quality	sensory	2553	0.00333333
GO:0009266	response to temperature stimulus	Biological Process	microbiological	quality	1003	0.000909091
GO:0009299	mRNA transcription	Biological Process	shelf-life	na	492	2.25225e-05
GO:0009314	response to radiation	Biological Process	sensory	microbiological	2615	4.329e-05
GO:0009408	response to heat	Biological Process	sensory	quality	573	1.55763e-05
GO:0009409	response to cold	Biological Process	shelf-life	quality	326	6.9541e-06
GO:0009410	response to xenobiotic stimulus	Biological Process	quality	microbiological	331	6.75676e-05
GO:0009411	response to UV	Biological Process	microbiological	sensory	235	0.000909091
GO:0009414	response to water deprivation	Biological Process	shelf-life	sensory	362	1.89036e-05
GO:0009416	response to light stimulus	Biological Process	microbiological	sensory	498	3.91696e-06
GO:0009506	plasmodesma	Cellular Component	shelf-life	quality	112	0.000357143
GO:0009507	chloroplast	Cellular Component	shelf-life	na	804	0.000120482
GO:0009534	chloroplast thylakoid	Cellular Component	quality	shelf-life	201	0.000555556
GO:0009535	chloroplast thylakoid membrane	Cellular Component	shelf-life	na	1532	1.53846e-05
GO:0009536	plastid	Cellular Component	quality	sensory	801	0.0004
GO:0009555	pollen development	Biological Process	microbiological	na	1283	0.01
GO:0009570	chloroplast stroma	Cellular Component	shelf-life	quality	410	8.62069e-05
GO:0009579	thylakoid	Cellular Component	quality	sensory	1440	0.000294118
GO:0009583	detection of light stimulus	Biological Process	microbiological	quality	471	0.00111111
GO:0009611	response to wounding	Biological Process	shelf-life	sensory	3418	0.000555556
GO:0009612	response to mechanical stimulus	Biological Process	quality	shelf-life	82	0.001
GO:0009617	response to bacterium	Biological Process	microbiological	sensory	618	0.000555556
GO:0009620	response to fungus	Biological Process	microbiological	shelf-life	567	0.000769231
GO:0009631	cold acclimation	Biological Process	shelf-life	quality	147	0.000322581
GO:0009636	response to toxic substance	Biological Process	microbiological	sensory	48	0.000277778
GO:0009637	response to blue light	Biological Process	microbiological	shelf-life	122	0.000833333
GO:0009642	response to light intensity	Biological Process	microbiological	quality	1235	0.001
GO:0009644	response to high light intensity	Biological Process	quality	shelf-life	69	0.0005
GO:0009645	response to low light intensity stimulus	Biological Process	shelf-life	sensory	325	0.00125
GO:0009646	response to absence of light	Biological Process	shelf-life	sensory	531	0.000833333
GO:0009648	photoperiodism	Biological Process	quality	shelf-life	801	0.000555556
GO:0009651	response to salt stress	Biological Process	sensory	quality	1006	1.90114e-05
GO:0009658	chloroplast organization	Biological Process	quality	na	2469	0.000666667
GO:0009668	plastid membrane organization	Biological Process	sensory	shelf-life	1127	0.000136986
GO:0009686	gibberellin biosynthetic process	Biological Process	quality	shelf-life	759	2.95858e-05
GO:0009687	abscisic acid metabolic process	Biological Process	sensory	shelf-life	51	0.01
GO:0009688	abscisic acid biosynthetic process	Biological Process	quality	na	8088	0.01
GO:0009723	response to ethylene	Biological Process	quality	shelf-life	1205	0.00047619
GO:0009725	response to hormone	Biological Process	quality	shelf-life	1042	0.000294118
GO:0009733	response to auxin	Biological Process	shelf-life	quality	439	0.000416667
GO:0009737	response to abscisic acid	Biological Process	shelf-life	sensory	63	0.00010101
GO:0009738	abscisic acid-activated signaling pathway	Biological Process	sensory	quality	1436	0.0005
GO:0009739	response to gibberellin	Biological Process	quality	shelf-life	182	0.01
GO:0009744	response to sucrose	Biological Process	quality	sensory	1147	0.000833333
GO:0009744	response to sucrose	Biological Process	shelf-life	sensory	28	0.001
GO:0009749	response to glucose	Biological Process	quality	na	1017	0.00025
GO:0009751	response to salicylic acid	Biological Process	sensory	shelf-life	135	0.0005
GO:0009753	response to jasmonic acid	Biological Process	quality	microbiological	1138	0.00047619
GO:0009768	photosynthesis, light harvesting in photosystem I	Biological Process	sensory	quality	664	1.00402e-05
GO:0009787	regulation of abscisic acid-activated signaling pathway	Biological Process	sensory	shelf-life	540	0.01
GO:0009793	embryo development ending in seed dormancy	Biological Process	quality	sensory	39	0.01
GO:0009825	multidimensional cell growth	Biological Process	shelf-life	quality	63	0.01
GO:0009826	unidimensional cell growth	Biological Process	quality	microbiological	12130	4.16667e-05
GO:0009835	fruit ripening	Biological Process	quality	shelf-life	5319	0.00111111
GO:0009836	fruit ripening, climacteric	Biological Process	shelf-life	sensory	384	0.01
GO:0009845	seed germination	Biological Process	quality	sensory	148	0.00111111
GO:0009856	pollination	Biological Process	quality	shelf-life	158	0.01
GO:0009881	photoreceptor activity	Biological Process	sensory	shelf-life	4369	0.000769231
GO:0009908	flower development	Biological Process	shelf-life	quality	8862	4.29185e-05
GO:0009911	positive regulation of flower development	Biological Process	shelf-life	sensory	1401	0.01
GO:0009941	chloroplast envelope	Cellular Component	shelf-life	quality	16	0.000232558
GO:0010029	regulation of seed germination	Biological Process	shelf-life	sensory	16	0.00111111
GO:0010114	response to red light	Biological Process	quality	sensory	27	0.000625
GO:0010150	leaf senescence	Biological Process	quality	quality	51	0.000909091
GO:0010212	response to ionizing radiation	Biological Process	shelf-life	shelf-life	53	0.00125
GO:0010218	response to far red light	Biological Process	microbiological	quality	1502	0.000625
GO:0010224	response to UV-B	Biological Process	quality	quality	395	0.00111111
GO:0010225	response to UV-C	Biological Process	sensory	shelf-life	497	0.0025
GO:0010294	abscisic acid glucosyltransferase activity	Biological Process	shelf-life	na	214	0.01
GO:0010332	response to gamma radiation	Biological Process	shelf-life	quality	3531	0.00166667
GO:0010436	carotenoid dioxygenase activity	Biological Process	quality	sensory	5511	0.01
GO:0010467	gene expression	Biological Process	sensory	shelf-life	8780	0.000666667
GO:0010628	positive regulation of gene expression	Biological Process	quality	shelf-life	255	8.77193e-05
GO:0010629	negative regulation of gene expression	Biological Process	sensory	quality	216	0.000169492
GO:0010917	negative regulation of mitochondrial membrane potential	Biological Process	shelf-life	sensory	58	0.00125
GO:0012501	programmed cell death	Biological Process	sensory	quality	232	0.00125
GO:0014070	response to organic cyclic compound	Biological Process	shelf-life	sensory	74	0.000108696
GO:0015078	proton transmembrane transporter activity	Biological Process	quality	shelf-life	148	0.000555556
GO:0015108	chloride transmembrane transporter activity	Biological Process	sensory	sensory	150	0.000909091
GO:0015671	oxygen transport	Biological Process	shelf-life	shelf-life	224	8.62069e-05
GO:0016020	membrane	Cellular Component	quality	quality	524	0.01
GO:0016072	rRNA metabolic process	Biological Process	shelf-life	sensory	256	0.002
GO:0016094	polyprenol biosynthetic process	Biological Process	sensory	shelf-life	144	0.000136986
GO:0016121	carotene catabolic process	Biological Process	sensory	quality	82	0.01
GO:0016123	xanthophyll biosynthetic process	Biological Process	shelf-life	shelf-life	4	0.01
GO:0016125	sterol metabolic process	Biological Process	quality	sensory	427	0.01
GO:0016607	nuclear speck	Cellular Component	shelf-life	sensory	16	0.0002
GO:0016707	gibberellin 3-beta-dioxygenase activity	Biological Process	shelf-life	microbiological	5	9.25926e-05
GO:0016709	oxidoreductase activity, acting on paired donors, with incorporation or reduction of molecular oxygen, NAD(P)H as one donor, and incorporation of one atom of oxygen	Biological Process	shelf-life	quality	9765	0.01
GO:0016762	xyloglucan:xyloglucosyl transferase activity	Biological Process	shelf-life	quality	150	0.01
GO:0016881	acid-amino acid ligase activity	Biological Process	microbiological	shelf-life	224	0.000833333
GO:0017077	oxidative phosphorylation uncoupler activity	Biological Process	shelf-life	shelf-life	524	0.000169492
GO:0017156	calcium-ion regulated exocytosis	Biological Process	shelf-life	shelf-life	256	0.01
GO:0019825	oxygen binding	Biological Process	quality	shelf-life	1023	8.19672e-05
GO:0019899	enzyme binding	Biological Process	sensory	shelf-life	144	0.000714286
GO:0022626	cytosolic ribosome	Cellular Component	quality	shelf-life	233	0.001
GO:0022857	transmembrane transporter activity	Biological Process	shelf-life	quality	1532	0.000119048
GO:0023052	signaling	Biological Process	quality	sensory	801	0.00037037
GO:0030235	nitric-oxide synthase regulator activity	Biological Process	microbiological	quality	1283	0.00111111
GO:0030247	polysaccharide binding	Biological Process	quality	shelf-life	410	0.01
GO:0030308	negative regulation of cell growth	Biological Process	quality	sensory	1440	0.000217391
GO:0030911	TPR domain binding	Biological Process	shelf-life	sensory	471	0.00111111
GO:0031667	response to nutrient levels	Biological Process	microbiological	na	3418	0.00025641
GO:0031683	G-protein beta/gamma-subunit complex binding	Biological Process	quality	shelf-life	82	0.000588235
GO:0031966	mitochondrial membrane	Cellular Component	shelf-life	microbiological	618	0.000769231
GO:0032204	regulation of telomere maintenance	Biological Process	sensory	quality	567	0.002
GO:0032873	negative regulation of stress-activated MAPK cascade	Biological Process	quality	shelf-life	147	0.00333333
GO:0032922	circadian regulation of gene expression	Biological Process	microbiological	sensory	48	0.000277778
GO:0032940	secretion by cell	Biological Process	microbiological	na	122	0.005
GO:0032991	protein-containing complex	Biological Process	shelf-life	microbiological	1235	0.000107527
GO:0033592	RNA strand annealing activity	Biological Process	quality	na	69	0.000232558
GO:0033946	xyloglucan-specific endo-beta-1,4-glucanase activity	Biological Process	quality	sensory	11542	0.01
GO:0034514	mitochondrial unfolded protein response	Biological Process	sensory	sensory	52	0.000909091
GO:0035861	site of double-strand break	Biological Process	microbiological	shelf-life	3	8.92857e-05
GO:0040015	negative regulation of multicellular organism growth	Biological Process	quality	shelf-life	8971	0.00111111
GO:0042169	SH2 domain binding	Biological Process	microbiological	quality	502	0.00125
GO:0042538	hyperosmotic salinity response	Biological Process	shelf-life	sensory	1025	0.000909091
GO:0042542	response to hydrogen peroxide	Biological Process	microbiological	quality	5043	0.0004
GO:0042631	cellular response to water deprivation	Biological Process	shelf-life	sensory	4987	0.00125
GO:0042752	regulation of circadian rhythm	Biological Process	microbiological	sensory	43	0.0004
GO:0042754	negative regulation of circadian rhythm	Biological Process	quality	na	51	0.00111111
GO:0042802	identical protein binding	Biological Process	sensory	shelf-life	321	5.20833e-05
GO:0042803	protein homodimerization activity	Biological Process	sensory	quality	1532	0.000333333
GO:0043066	negative regulation of apoptotic process	Biological Process	shelf-life	quality	801	8.47458e-05
GO:0043069	negative regulation of programmed cell death	Biological Process	sensory	shelf-life	1283	0.00125
GO:0043153	entrainment of circadian clock by photoperiod	Biological Process	microbiological	na	410	0.000384615
GO:0043388	positive regulation of DNA binding	Biological Process	shelf-life	quality	1440	0.000666667
GO:0043473	pigmentation	Biological Process	quality	sensory	471	0.000833333
GO:0044819	mitotic G1/S transition checkpoint signaling	Biological Process	shelf-life	na	3418	0.00333333
GO:0044877	protein-containing complex binding	Biological Process	sensory	shelf-life	82	0.000102041
GO:0045041	protein import into mitochondrial intermembrane space	Biological Process	quality	quality	618	0.000909091
GO:0045429	positive regulation of nitric oxide biosynthetic process	Biological Process	shelf-life	sensory	1306	0.001
GO:0045471	response to ethanol	Biological Process	shelf-life	quality	519	0.000135135
GO:0045487	gibberellin catabolic process	Biological Process	quality	sensory	553	4.03226e-05
GO:0045543	gibberellin 2-beta-dioxygenase activity	Biological Process	quality	shelf-life	577	4.03226e-05
GO:0045544	gibberellin 20-oxidase activity	Biological Process	quality	sensory	600	4.329e-05
GO:0045547	dehydrodolichyl diphosphate synthase activity	Biological Process	sensory	shelf-life	615	0.000136986
GO:0045727	positive regulation of translation	Biological Process	quality	quality	625	0.000769231
GO:0045787	positive regulation of cell cycle	Biological Process	shelf-life	sensory	638	0.00142857
GO:0045892	negative regulation of DNA-templated transcription	Biological Process	shelf-life	sensory	821	0.0004
GO:0045893	positive regulation of DNA-templated transcription	Biological Process	quality	na	2186	5.91716e-05
GO:0046324	regulation of D-glucose import	Biological Process	sensory	shelf-life	1418	0.00125
GO:0046345	abscisic acid catabolic process	Biological Process	shelf-life	sensory	11034	0.01
GO:0046533	negative regulation of photoreceptor cell differentiation	Biological Process	quality	sensory	51	0.00166667
GO:0046620	regulation of organ growth	Biological Process	sensory	shelf-life	547	0.00166667
GO:0046677	response to antibiotic	Biological Process	microbiological	quality	41	0.000104167
GO:0046686	response to cadmium ion	Biological Process	sensory	na	17	0.00142857
GO:0046982	protein heterodimerization activity	Biological Process	quality	shelf-life	1419	0.01
GO:0047215	indole-3-acetate beta-glucosyltransferase activity	Biological Process	quality	shelf-life	1438	0.01
GO:0048046	apoplast	Cellular Component	microbiological	shelf-life	1547	0.0003125
GO:0048066	developmental pigmentation	Biological Process	sensory	quality	1817	0.00125
GO:0048260	positive regulation of receptor-mediated endocytosis	Biological Process	quality	shelf-life	1839	0.001
GO:0048364	root development	Biological Process	sensory	shelf-life	1910	0.000909091
GO:0048471	perinuclear region of cytoplasm	Biological Process	shelf-life	quality	1940	0.0004
GO:0048653	anther development	Biological Process	shelf-life	sensory	3	0.01
GO:0050714	positive regulation of protein secretion	Biological Process	shelf-life	quality	895	0.000227273
GO:0050826	response to freezing	Biological Process	sensory	shelf-life	13872	0.000769231
GO:0050832	defense response to fungus	Biological Process	microbiological	sensory	5084	0.0005
GO:0050927	positive regulation of positive chemotaxis	Biological Process	microbiological	sensory	436	0.000416667
GO:0051093	negative regulation of developmental process	Biological Process	shelf-life	quality	1567	0.001
GO:0051457	maintenance of protein location in nucleus	Biological Process	sensory	shelf-life	89	0.000217391
GO:0051562	negative regulation of mitochondrial calcium ion concentration	Biological Process	quality	microbiological	703	0.00125
GO:0051782	negative regulation of cell division	Biological Process	shelf-life	quality	89	0.002
GO:0051897	positive regulation of phosphatidylinositol 3-kinase/protein kinase B signal transduction	Biological Process	quality	shelf-life	1574	0.000212766
GO:0061608	nuclear import signal receptor activity	Biological Process	shelf-life	sensory	1684	0.000217391
GO:0070206	protein trimerization	Biological Process	shelf-life	quality	56	0.01
GO:0070382	exocytic vesicle	Cellular Component	quality	microbiological	57	0.01
GO:0070417	cellular response to cold	Biological Process	shelf-life	sensory	11646	0.000625
GO:0070483	detection of hypoxia	Biological Process	shelf-life	sensory	10905	0.00016129
GO:0071260	cellular response to mechanical stimulus	Biological Process	quality	sensory	7034	0.000285714
GO:0071333	cellular response to glucose stimulus	Biological Process	shelf-life	shelf-life	1546	0.0003125
GO:0071370	cellular response to gibberellin stimulus	Biological Process	quality	shelf-life	934	0.00125
GO:0071407	cellular response to organic cyclic compound	Biological Process	shelf-life	quality	885	0.000263158
GO:0071456	cellular response to hypoxia	Biological Process	shelf-life	sensory	8075	0.000769231
GO:0071494	cellular response to UV-C	Biological Process	microbiological	quality	9768	0.00333333
GO:0071555	cell wall organization	Biological Process	shelf-life	sensory	9278	0.01
GO:0071731	response to nitric oxide	Biological Process	shelf-life	sensory	10955	0.00037037
GO:0071949	FAD binding	Biological Process	quality	quality	1674	0.000263158
GO:0080043	quercetin 3-O-glucosyltransferase activity	Biological Process	sensory	quality	673	0.01
GO:0080044	quercetin 7-O-glucosyltransferase activity	Biological Process	sensory	quality	689	0.01
GO:0080148	negative regulation of response to water deprivation	Biological Process	shelf-life	sensory	803	0.01
GO:0090166	Golgi disassembly	Biological Process	shelf-life	sensory	41	0.00333333
GO:0090292	nuclear matrix anchoring at nuclear membrane	Biological Process	quality	shelf-life	13	0.00111111
GO:0090333	regulation of stomatal closure	Biological Process	microbiological	quality	26	0.00111111
GO:0090698	post-embryonic plant morphogenesis	Biological Process	shelf-life	quality	5	0.000909091
GO:0097718	disordered domain specific binding	Biological Process	shelf-life	na	6	0.000714286
GO:0098586	cellular response to virus	Biological Process	sensory	microbiological	15	0.00111111
GO:0102905	valencene synthase activity	Biological Process	sensory	quality	876	0.01
GO:0120162	positive regulation of cold-induced thermogenesis	Biological Process	shelf-life	quality	13086	0.000434783
GO:0140444	cytoskeleton-nuclear membrane anchor activity	Biological Process	quality	shelf-life	9073	0.00111111
GO:1901177	lycopene biosynthetic process	Biological Process	quality	sensory	455	0.01
GO:1901291	negative regulation of double-strand break repair via single-strand annealing	Biological Process	shelf-life	na	35	0.00333333
GO:1901812	beta-carotene biosynthetic process	Biological Process	sensory	quality	906	0.01
GO:1902074	response to salt	Biological Process	microbiological	shelf-life	1267	0.0004
GO:1903353	regulation of nucleus organization	Biological Process	shelf-life	microbiological	84	0.00111111
GO:1990542	mitochondrial transmembrane transport	Biological Process	quality	sensory	117	0.000166667
GO:1990845	adaptive thermogenesis	Biological Process	sensory	shelf-life	7	0.000163934
GO:2000242	negative regulation of reproductive process	Biological Process	shelf-life	quality	4	0.001
GO:2000685	positive regulation of cellular response to X-ray	Biological Process	shelf-life	sensory	957	0.00166667
GO:2000899	xyloglucan catabolic process	Biological Process	shelf-life	quality	10033	0.01
GO:2001006	regulation of cellulose biosynthetic process	Biological Process	shelf-life	sensory	1025	0.01
